# Supplementary material for: Resilience in the age of COVID-19
Source: BJPsych Adv. 2021 Feb 17:1–13. doi: 10.1192/bja.2021.5 (PMC7889840; doi:10.1192/bja.2021.5)
Supplement: Supplementary file 1 [file S2056467821000050sup.zip]

Archive with 5 entries (5 files):
- S2056467821000050sup001.pdf
- S2056467821000050sup002.pdf
- S2056467821000050sup003.pdf
- S2056467821000050sup004.pdf
- S2056467821000050sup005.pdf
